# Supplementary material for: Biomass Productivity and Water Use Efficiency Are Elevated in Forage Crops Compared with Grain Crops in Hydrothermally Limited Areas
Source: Plants (Basel). 2025 Dec 8;14(24):3736. doi: 10.3390/plants14243736 (PMC12737194; doi:10.3390/plants14243736)
Supplement: Supplementary file 1 [file plants-14-03736-s001.zip]

Archive with 1 entries (1 files):
- plants-3982565-supplementary.pdf
